# Supplementary material for: Interplay between alpha and theta band activity enables management of perception-action representations for goal-directed behavior
Source: Commun Biol. 2023 May 6;6:494. doi: 10.1038/s42003-023-04878-z (PMC10164171; doi:10.1038/s42003-023-04878-z)
Supplement: Supplementary file 3 — Supplementary Data 1 [file 42003_2023_4878_MOESM3_ESM.xlsx]

## Sheet: Sheet1
thetaDiff_peak_time_sec	alphaDiff_peak_time_sec
0.533074	0.167315
0.649805	0.544747
0.451362	0.649805
0.505837	0.66537
0.906615	0.657588
0.568093	0.688716
0.428016	0.435798
0.509728	0.634241
0.490272	0.727626
0.463035	0.785992
0.447471	0.622568
0.466926	0.0389105
0.291829	0.607004
0.435798	0.657588
0.871595	0.59144
0.486381	0.902724
0.929961	0.715953
0.381323	0.564202
0.910506	0.595331
0.424125	0.0894942
0.303502	0.85214
0.463035	0.548638
0.412451	0.696498
0.478599	0.81323
0.431907	0.182879
0.389105	0.692607
0.587549	0.809339
0.463035	0.622568
0.595331	0.51751
0.55642	0.0155642
0.929961	0.533074
0.459144	0.190661
0.459144	0.505837
0.486381	0.571984
0.435798	0.7393
0.712062	0.544747
0.451362	0.902724
0.365759	0.634241
0.498054	0.754864
0.525292	0.564202
0.910506	0.55642
0.459144	0.789883
0.463035	0.618677
0.501946	0.766537
0.490272	0.875486
0.529183	0.673152
0.478599	0.684825
0.229572	0.579767
0.392996	0.439689
0.48249	0.622568
0.420233	0.544747
0.470817	0.626459
0.575875	0.533074
0.984436	0.645914
0.459144	0.774319
0.490272	0.715953
0.40856	0.750973
0.494163	0.657588
0.509728	0.762646
0.451362	0.618677
0.478599	0.143969
0.525292	0.988327
0.455253	0.63035
0.587549	0.821012
0.431907	0.245136
0.439689	0.723735
0.412451	0.171206
0.649805	0.490272
0.470817	0.564202
0.513619	0.688716
0.470817	0.33463
0.159533	0.564202
0.513619	0.669261
0.980545	0.59144
0.428016	0.673152
0.44358	0.735409
0.587549	0.14786
0.474708	0.603113
0.373541	0.840467
